# Supplementary material for: Constructing Selenium Nanoparticles with Enhanced Storage Stability and Antioxidant Activities via Conformational Transition of Curdlan
Source: Foods. 2023 Jan 27;12(3):563. doi: 10.3390/foods12030563 (PMC9914686; doi:10.3390/foods12030563)
Supplement: Supplementary file 1 [file foods-12-00563-s001.zip]

Archive with 1 entries (1 files):
- foods-2149163-supplementary.pdf
